# Supplementary material for: Evolution of networks of protein domain organization
Source: Sci Rep. 2021 Jun 8;11:12075. doi: 10.1038/s41598-021-90498-8 (PMC8187734; doi:10.1038/s41598-021-90498-8)
Supplement: Supplementary file 12 — Supplementary File 2. [file 41598_2021_90498_MOESM12_ESM.tre]

#NEXUS
[Treefile of single most parsimonious tree reconstructed using data matrix char749taxa6162.nex built from Supfam173 - 061209 assignments of domain architectures]
Begin trees;
	Translate
		1 t1,
		2 t2,
		3 t3,
		4 t4,
		5 t5,
		6 t6,
		7 t7,
		8 t8,
		9 t9,
		10 t10,
		11 t11,
		12 t12,
		13 t13,
		14 t14,
		15 t15,
		16 t16,
		17 t17,
		18 t18,
		19 t19,
		20 t20,
		21 t21,
		22 t22,
		23 t23,
		24 t24,
		25 t25,
		26 t26,
		27 t27,
		28 t28,
		29 t29,
		30 t30,
		31 t31,
		32 t32,
		33 t33,
		34 t34,
		35 t35,
		36 t36,
		37 t37,
		38 t38,
		39 t39,
		40 t40,
		41 t41,
		42 t42,
		43 t43,
		44 t44,
		45 t45,
		46 t46,
		47 t47,
		48 t48,
		49 t49,
		50 t50,
		51 t51,
		52 t52,
		53 t53,
		54 t54,
		55 t55,
		56 t56,
		57 t57,
		58 t58,
		59 t59,
		60 t60,
		61 t61,
		62 t62,
		63 t63,
		64 t64,
		65 t65,
		66 t66,
		67 t67,
		68 t68,
		69 t69,
		70 t70,
		71 t71,
		72 t72,
		73 t73,
		74 t74,
		75 t75,
		76 t76,
		77 t77,
		78 t78,
		79 t79,
		80 t80,
		81 t81,
		82 t82,
		83 t83,
		84 t84,
		85 t85,
		86 t86,
		87 t87,
		88 t88,
		89 t89,
		90 t90,
		91 t91,
		92 t92,
		93 t93,
		94 t94,
		95 t95,
		96 t96,
		97 t97,
		98 t98,
		99 t99,
		100 t100,
		101 t101,
		102 t102,
		103 t103,
		104 t104,
		105 t105,
		106 t106,
		107 t107,
		108 t108,
		109 t109,
		110 t110,
		111 t111,
		112 t112,
		113 t113,
		114 t114,
		115 t115,
		116 t116,
		117 t117,
		118 t118,
		119 t119,
		120 t120,
		121 t121,
		122 t122,
		123 t123,
		124 t124,
		125 t125,
		126 t126,
		127 t127,
		128 t128,
		129 t129,
		130 t130,
		131 t131,
		132 t132,
		133 t133,
		134 t134,
		135 t135,
		136 t136,
		137 t137,
		138 t138,
		139 t139,
		140 t140,
		141 t141,
		142 t142,
		143 t143,
		144 t144,
		145 t145,
		146 t146,
		147 t147,
		148 t148,
		149 t149,
		150 t150,
		151 t151,
		152 t152,
		153 t153,
		154 t154,
		155 t155,
		156 t156,
		157 t157,
		158 t158,
		159 t159,
		160 t160,
		161 t161,
		162 t162,
		163 t163,
		164 t164,
		165 t165,
		166 t166,
		167 t167,
		168 t168,
		169 t169,
		170 t170,
		171 t171,
		172 t172,
		173 t173,
		174 t174,
		175 t175,
		176 t176,
		177 t177,
		178 t178,
		179 t179,
		180 t180,
		181 t181,
		182 t182,
		183 t183,
		184 t184,
		185 t185,
		186 t186,
		187 t187,
		188 t188,
		189 t189,
		190 t190,
		191 t191,
		192 t192,
		193 t193,
		194 t194,
		195 t195,
		196 t196,
		197 t197,
		198 t198,
		199 t199,
		200 t200,
		201 t201,
		202 t202,
		203 t203,
		204 t204,
		205 t205,
		206 t206,
		207 t207,
		208 t208,
		209 t209,
		210 t210,
		211 t211,
		212 t212,
		213 t213,
		214 t214,
		215 t215,
		216 t216,
		217 t217,
		218 t218,
		219 t219,
		220 t220,
		221 t221,
		222 t222,
		223 t223,
		224 t224,
		225 t225,
		226 t226,
		227 t227,
		228 t228,
		229 t229,
		230 t230,
		231 t231,
		232 t232,
		233 t233,
		234 t234,
		235 t235,
		236 t236,
		237 t237,
		238 t238,
		239 t239,
		240 t240,
		241 t241,
		242 t242,
		243 t243,
		244 t244,
		245 t245,
		246 t246,
		247 t247,
		248 t248,
		249 t249,
		250 t250,
		251 t251,
		252 t252,
		253 t253,
		254 t254,
		255 t255,
		256 t256,
		257 t257,
		258 t258,
		259 t259,
		260 t260,
		261 t261,
		262 t262,
		263 t263,
		264 t264,
		265 t265,
		266 t266,
		267 t267,
		268 t268,
		269 t269,
		270 t270,
		271 t271,
		272 t272,
		273 t273,
		274 t274,
		275 t275,
		276 t276,
		277 t277,
		278 t278,
		279 t279,
		280 t280,
		281 t281,
		282 t282,
		283 t283,
		284 t284,
		285 t285,
		286 t286,
		287 t287,
		288 t288,
		289 t289,
		290 t290,
		291 t291,
		292 t292,
		293 t293,
		294 t294,
		295 t295,
		296 t296,
		297 t297,
		298 t298,
		299 t299,
		300 t300,
		301 t301,
		302 t302,
		303 t303,
		304 t304,
		305 t305,
		306 t306,
		307 t307,
		308 t308,
		309 t309,
		310 t310,
		311 t311,
		312 t312,
		313 t313,
		314 t314,
		315 t315,
		316 t316,
		317 t317,
		318 t318,
		319 t319,
		320 t320,
		321 t321,
		322 t322,
		323 t323,
		324 t324,
		325 t325,
		326 t326,
		327 t327,
		328 t328,
		329 t329,
		330 t330,
		331 t331,
		332 t332,
		333 t333,
		334 t334,
		335 t335,
		336 t336,
		337 t337,
		338 t338,
		339 t339,
		340 t340,
		341 t341,
		342 t342,
		343 t343,
		344 t344,
		345 t345,
		346 t346,
		347 t347,
		348 t348,
		349 t349,
		350 t350,
		351 t351,
		352 t352,
		353 t353,
		354 t354,
		355 t355,
		356 t356,
		357 t357,
		358 t358,
		359 t359,
		360 t360,
		361 t361,
		362 t362,
		363 t363,
		364 t364,
		365 t365,
		366 t366,
		367 t367,
		368 t368,
		369 t369,
		370 t370,
		371 t371,
		372 t372,
		373 t373,
		374 t374,
		375 t375,
		376 t376,
		377 t377,
		378 t378,
		379 t379,
		380 t380,
		381 t381,
		382 t382,
		383 t383,
		384 t384,
		385 t385,
		386 t386,
		387 t387,
		388 t388,
		389 t389,
		390 t390,
		391 t391,
		392 t392,
		393 t393,
		394 t394,
		395 t395,
		396 t396,
		397 t397,
		398 t398,
		399 t399,
		400 t400,
		401 t401,
		402 t402,
		403 t403,
		404 t404,
		405 t405,
		406 t406,
		407 t407,
		408 t408,
		409 t409,
		410 t410,
		411 t411,
		412 t412,
		413 t413,
		414 t414,
		415 t415,
		416 t416,
		417 t417,
		418 t418,
		419 t419,
		420 t420,
		421 t421,
		422 t422,
		423 t423,
		424 t424,
		425 t425,
		426 t426,
		427 t427,
		428 t428,
		429 t429,
		430 t430,
		431 t431,
		432 t432,
		433 t433,
		434 t434,
		435 t435,
		436 t436,
		437 t437,
		438 t438,
		439 t439,
		440 t440,
		441 t441,
		442 t442,
		443 t443,
		444 t444,
		445 t445,
		446 t446,
		447 t447,
		448 t448,
		449 t449,
		450 t450,
		451 t451,
		452 t452,
		453 t453,
		454 t454,
		455 t455,
		456 t456,
		457 t457,
		458 t458,
		459 t459,
		460 t460,
		461 t461,
		462 t462,
		463 t463,
		464 t464,
		465 t465,
		466 t466,
		467 t467,
		468 t468,
		469 t469,
		470 t470,
		471 t471,
		472 t472,
		473 t473,
		474 t474,
		475 t475,
		476 t476,
		477 t477,
		478 t478,
		479 t479,
		480 t480,
		481 t481,
		482 t482,
		483 t483,
		484 t484,
		485 t485,
		486 t486,
		487 t487,
		488 t488,
		489 t489,
		490 t490,
		491 t491,
		492 t492,
		493 t493,
		494 t494,
		495 t495,
		496 t496,
		497 t497,
		498 t498,
		499 t499,
		500 t500,
		501 t501,
		502 t502,
		503 t503,
		504 t504,
		505 t505,
		506 t506,
		507 t507,
		508 t508,
		509 t509,
		510 t510,
		511 t511,
		512 t512,
		513 t513,
		514 t514,
		515 t515,
		516 t516,
		517 t517,
		518 t518,
		519 t519,
		520 t520,
		521 t521,
		522 t522,
		523 t523,
		524 t524,
		525 t525,
		526 t526,
		527 t527,
		528 t528,
		529 t529,
		530 t530,
		531 t531,
		532 t532,
		533 t533,
		534 t534,
		535 t535,
		536 t536,
		537 t537,
		538 t538,
		539 t539,
		540 t540,
		541 t541,
		542 t542,
		543 t543,
		544 t544,
		545 t545,
		546 t546,
		547 t547,
		548 t548,
		549 t549,
		550 t550,
		551 t551,
		552 t552,
		553 t553,
		554 t554,
		555 t555,
		556 t556,
		557 t557,
		558 t558,
		559 t559,
		560 t560,
		561 t561,
		562 t562,
		563 t563,
		564 t564,
		565 t565,
		566 t566,
		567 t567,
		568 t568,
		569 t569,
		570 t570,
		571 t571,
		572 t572,
		573 t573,
		574 t574,
		575 t575,
		576 t576,
		577 t577,
		578 t578,
		579 t579,
		580 t580,
		581 t581,
		582 t582,
		583 t583,
		584 t584,
		585 t585,
		586 t586,
		587 t587,
		588 t588,
		589 t589,
		590 t590,
		591 t591,
		592 t592,
		593 t593,
		594 t594,
		595 t595,
		596 t596,
		597 t597,
		598 t598,
		599 t599,
		600 t600,
		601 t601,
		602 t602,
		603 t603,
		604 t604,
		605 t605,
		606 t606,
		607 t607,
		608 t608,
		609 t609,
		610 t610,
		611 t611,
		612 t612,
		613 t613,
		614 t614,
		615 t615,
		616 t616,
		617 t617,
		618 t618,
		619 t619,
		620 t620,
		621 t621,
		622 t622,
		623 t623,
		624 t624,
		625 t625,
		626 t626,
		627 t627,
		628 t628,
		629 t629,
		630 t630,
		631 t631,
		632 t632,
		633 t633,
		634 t634,
		635 t635,
		636 t636,
		637 t637,
		638 t638,
		639 t639,
		640 t640,
		641 t641,
		642 t642,
		643 t643,
		644 t644,
		645 t645,
		646 t646,
		647 t647,
		648 t648,
		649 t649,
		650 t650,
		651 t651,
		652 t652,
		653 t653,
		654 t654,
		655 t655,
		656 t656,
		657 t657,
		658 t658,
		659 t659,
		660 t660,
		661 t661,
		662 t662,
		663 t663,
		664 t664,
		665 t665,
		666 t666,
		667 t667,
		668 t668,
		669 t669,
		670 t670,
		671 t671,
		672 t672,
		673 t673,
		674 t674,
		675 t675,
		676 t676,
		677 t677,
		678 t678,
		679 t679,
		680 t680,
		681 t681,
		682 t682,
		683 t683,
		684 t684,
		685 t685,
		686 t686,
		687 t687,
		688 t688,
		689 t689,
		690 t690,
		691 t691,
		692 t692,
		693 t693,
		694 t694,
		695 t695,
		696 t696,
		697 t697,
		698 t698,
		699 t699,
		700 t700,
		701 t701,
		702 t702,
		703 t703,
		704 t704,
		705 t705,
		706 t706,
		707 t707,
		708 t708,
		709 t709,
		710 t710,
		711 t711,
		712 t712,
		713 t713,
		714 t714,
		715 t715,
		716 t716,
		717 t717,
		718 t718,
		719 t719,
		720 t720,
		721 t721,
		722 t722,
		723 t723,
		724 t724,
		725 t725,
		726 t726,
		727 t727,
		728 t728,
		729 t729,
		730 t730,
		731 t731,
		732 t732,
		733 t733,
		734 t734,
		735 t735,
		736 t736,
		737 t737,
		738 t738,
		739 t739,
		740 t740,
		741 t741,
		742 t742,
		743 t743,
		744 t744,
		745 t745,
		746 t746,
		747 t747,
		748 t748,
		749 t749,
		750 t750,
		751 t751,
		752 t752,
		753 t753,
		754 t754,
		755 t755,
		756 t756,
		757 t757,
		758 t758,
		759 t759,
		760 t760,
		761 t761,
		762 t762,
		763 t763,
		764 t764,
		765 t765,
		766 t766,
		767 t767,
		768 t768,
		769 t769,
		770 t770,
		771 t771,
		772 t772,
		773 t773,
		774 t774,
		775 t775,
		776 t776,
		777 t777,
		778 t778,
		779 t779,
		780 t780,
		781 t781,
		782 t782,
		783 t783,
		784 t784,
		785 t785,
		786 t786,
		787 t787,
		788 t788,
		789 t789,
		790 t790,
		791 t791,
		792 t792,
		793 t793,
		794 t794,
		795 t795,
		796 t796,
		797 t797,
		798 t798,
		799 t799,
		800 t800,
		801 t801,
		802 t802,
		803 t803,
		804 t804,
		805 t805,
		806 t806,
		807 t807,
		808 t808,
		809 t809,
		810 t810,
		811 t811,
		812 t812,
		813 t813,
		814 t814,
		815 t815,
		816 t816,
		817 t817,
		818 t818,
		819 t819,
		820 t820,
		821 t821,
		822 t822,
		823 t823,
		824 t824,
		825 t825,
		826 t826,
		827 t827,
		828 t828,
		829 t829,
		830 t830,
		831 t831,
		832 t832,
		833 t833,
		834 t834,
		835 t835,
		836 t836,
		837 t837,
		838 t838,
		839 t839,
		840 t840,
		841 t841,
		842 t842,
		843 t843,
		844 t844,
		845 t845,
		846 t846,
		847 t847,
		848 t848,
		849 t849,
		850 t850,
		851 t851,
		852 t852,
		853 t853,
		854 t854,
		855 t855,
		856 t856,
		857 t857,
		858 t858,
		859 t859,
		860 t860,
		861 t861,
		862 t862,
		863 t863,
		864 t864,
		865 t865,
		866 t866,
		867 t867,
		868 t868,
		869 t869,
		870 t870,
		871 t871,
		872 t872,
		873 t873,
		874 t874,
		875 t875,
		876 t876,
		877 t877,
		878 t878,
		879 t879,
		880 t880,
		881 t881,
		882 t882,
		883 t883,
		884 t884,
		885 t885,
		886 t886,
		887 t887,
		888 t888,
		889 t889,
		890 t890,
		891 t891,
		892 t892,
		893 t893,
		894 t894,
		895 t895,
		896 t896,
		897 t897,
		898 t898,
		899 t899,
		900 t900,
		901 t901,
		902 t902,
		903 t903,
		904 t904,
		905 t905,
		906 t906,
		907 t907,
		908 t908,
		909 t909,
		910 t910,
		911 t911,
		912 t912,
		913 t913,
		914 t914,
		915 t915,
		916 t916,
		917 t917,
		918 t918,
		919 t919,
		920 t920,
		921 t921,
		922 t922,
		923 t923,
		924 t924,
		925 t925,
		926 t926,
		927 t927,
		928 t928,
		929 t929,
		930 t930,
		931 t931,
		932 t932,
		933 t933,
		934 t934,
		935 t935,
		936 t936,
		937 t937,
		938 t938,
		939 t939,
		940 t940,
		941 t941,
		942 t942,
		943 t943,
		944 t944,
		945 t945,
		946 t946,
		947 t947,
		948 t948,
		949 t949,
		950 t950,
		951 t951,
		952 t952,
		953 t953,
		954 t954,
		955 t955,
		956 t956,
		957 t957,
		958 t958,
		959 t959,
		960 t960,
		961 t961,
		962 t962,
		963 t963,
		964 t964,
		965 t965,
		966 t966,
		967 t967,
		968 t968,
		969 t969,
		970 t970,
		971 t971,
		972 t972,
		973 t973,
		974 t974,
		975 t975,
		976 t976,
		977 t977,
		978 t978,
		979 t979,
		980 t980,
		981 t981,
		982 t982,
		983 t983,
		984 t984,
		985 t985,
		986 t986,
		987 t987,
		988 t988,
		989 t989,
		990 t990,
		991 t991,
		992 t992,
		993 t993,
		994 t994,
		995 t995,
		996 t996,
		997 t997,
		998 t998,
		999 t999,
		1000 t1000,
		1001 t1001,
		1002 t1002,
		1003 t1003,
		1004 t1004,
		1005 t1005,
		1006 t1006,
		1007 t1007,
		1008 t1008,
		1009 t1009,
		1010 t1010,
		1011 t1011,
		1012 t1012,
		1013 t1013,
		1014 t1014,
		1015 t1015,
		1016 t1016,
		1017 t1017,
		1018 t1018,
		1019 t1019,
		1020 t1020,
		1021 t1021,
		1022 t1022,
		1023 t1023,
		1024 t1024,
		1025 t1025,
		1026 t1026,
		1027 t1027,
		1028 t1028,
		1029 t1029,
		1030 t1030,
		1031 t1031,
		1032 t1032,
		1033 t1033,
		1034 t1034,
		1035 t1035,
		1036 t1036,
		1037 t1037,
		1038 t1038,
		1039 t1039,
		1040 t1040,
		1041 t1041,
		1042 t1042,
		1043 t1043,
		1044 t1044,
		1045 t1045,
		1046 t1046,
		1047 t1047,
		1048 t1048,
		1049 t1049,
		1050 t1050,
		1051 t1051,
		1052 t1052,
		1053 t1053,
		1054 t1054,
		1055 t1055,
		1056 t1056,
		1057 t1057,
		1058 t1058,
		1059 t1059,
		1060 t1060,
		1061 t1061,
		1062 t1062,
		1063 t1063,
		1064 t1064,
		1065 t1065,
		1066 t1066,
		1067 t1067,
		1068 t1068,
		1069 t1069,
		1070 t1070,
		1071 t1071,
		1072 t1072,
		1073 t1073,
		1074 t1074,
		1075 t1075,
		1076 t1076,
		1077 t1077,
		1078 t1078,
		1079 t1079,
		1080 t1080,
		1081 t1081,
		1082 t1082,
		1083 t1083,
		1084 t1084,
		1085 t1085,
		1086 t1086,
		1087 t1087,
		1088 t1088,
		1089 t1089,
		1090 t1090,
		1091 t1091,
		1092 t1092,
		1093 t1093,
		1094 t1094,
		1095 t1095,
		1096 t1096,
		1097 t1097,
		1098 t1098,
		1099 t1099,
		1100 t1100,
		1101 t1101,
		1102 t1102,
		1103 t1103,
		1104 t1104,
		1105 t1105,
		1106 t1106,
		1107 t1107,
		1108 t1108,
		1109 t1109,
		1110 t1110,
		1111 t1111,
		1112 t1112,
		1113 t1113,
		1114 t1114,
		1115 t1115,
		1116 t1116,
		1117 t1117,
		1118 t1118,
		1119 t1119,
		1120 t1120,
		1121 t1121,
		1122 t1122,
		1123 t1123,
		1124 t1124,
		1125 t1125,
		1126 t1126,
		1127 t1127,
		1128 t1128,
		1129 t1129,
		1130 t1130,
		1131 t1131,
		1132 t1132,
		1133 t1133,
		1134 t1134,
		1135 t1135,
		1136 t1136,
		1137 t1137,
		1138 t1138,
		1139 t1139,
		1140 t1140,
		1141 t1141,
		1142 t1142,
		1143 t1143,
		1144 t1144,
		1145 t1145,
		1146 t1146,
		1147 t1147,
		1148 t1148,
		1149 t1149,
		1150 t1150,
		1151 t1151,
		1152 t1152,
		1153 t1153,
		1154 t1154,
		1155 t1155,
		1156 t1156,
		1157 t1157,
		1158 t1158,
		1159 t1159,
		1160 t1160,
		1161 t1161,
		1162 t1162,
		1163 t1163,
		1164 t1164,
		1165 t1165,
		1166 t1166,
		1167 t1167,
		1168 t1168,
		1169 t1169,
		1170 t1170,
		1171 t1171,
		1172 t1172,
		1173 t1173,
		1174 t1174,
		1175 t1175,
		1176 t1176,
		1177 t1177,
		1178 t1178,
		1179 t1179,
		1180 t1180,
		1181 t1181,
		1182 t1182,
		1183 t1183,
		1184 t1184,
		1185 t1185,
		1186 t1186,
		1187 t1187,
		1188 t1188,
		1189 t1189,
		1190 t1190,
		1191 t1191,
		1192 t1192,
		1193 t1193,
		1194 t1194,
		1195 t1195,
		1196 t1196,
		1197 t1197,
		1198 t1198,
		1199 t1199,
		1200 t1200,
		1201 t1201,
		1202 t1202,
		1203 t1203,
		1204 t1204,
		1205 t1205,
		1206 t1206,
		1207 t1207,
		1208 t1208,
		1209 t1209,
		1210 t1210,
		1211 t1211,
		1212 t1212,
		1213 t1213,
		1214 t1214,
		1215 t1215,
		1216 t1216,
		1217 t1217,
		1218 t1218,
		1219 t1219,
		1220 t1220,
		1221 t1221,
		1222 t1222,
		1223 t1223,
		1224 t1224,
		1225 t1225,
		1226 t1226,
		1227 t1227,
		1228 t1228,
		1229 t1229,
		1230 t1230,
		1231 t1231,
		1232 t1232,
		1233 t1233,
		1234 t1234,
		1235 t1235,
		1236 t1236,
		1237 t1237,
		1238 t1238,
		1239 t1239,
		1240 t1240,
		1241 t1241,
		1242 t1242,
		1243 t1243,
		1244 t1244,
		1245 t1245,
		1246 t1246,
		1247 t1247,
		1248 t1248,
		1249 t1249,
		1250 t1250,
		1251 t1251,
		1252 t1252,
		1253 t1253,
		1254 t1254,
		1255 t1255,
		1256 t1256,
		1257 t1257,
		1258 t1258,
		1259 t1259,
		1260 t1260,
		1261 t1261,
		1262 t1262,
		1263 t1263,
		1264 t1264,
		1265 t1265,
		1266 t1266,
		1267 t1267,
		1268 t1268,
		1269 t1269,
		1270 t1270,
		1271 t1271,
		1272 t1272,
		1273 t1273,
		1274 t1274,
		1275 t1275,
		1276 t1276,
		1277 t1277,
		1278 t1278,
		1279 t1279,
		1280 t1280,
		1281 t1281,
		1282 t1282,
		1283 t1283,
		1284 t1284,
		1285 t1285,
		1286 t1286,
		1287 t1287,
		1288 t1288,
		1289 t1289,
		1290 t1290,
		1291 t1291,
		1292 t1292,
		1293 t1293,
		1294 t1294,
		1295 t1295,
		1296 t1296,
		1297 t1297,
		1298 t1298,
		1299 t1299,
		1300 t1300,
		1301 t1301,
		1302 t1302,
		1303 t1303,
		1304 t1304,
		1305 t1305,
		1306 t1306,
		1307 t1307,
		1308 t1308,
		1309 t1309,
		1310 t1310,
		1311 t1311,
		1312 t1312,
		1313 t1313,
		1314 t1314,
		1315 t1315,
		1316 t1316,
		1317 t1317,
		1318 t1318,
		1319 t1319,
		1320 t1320,
		1321 t1321,
		1322 t1322,
		1323 t1323,
		1324 t1324,
		1325 t1325,
		1326 t1326,
		1327 t1327,
		1328 t1328,
		1329 t1329,
		1330 t1330,
		1331 t1331,
		1332 t1332,
		1333 t1333,
		1334 t1334,
		1335 t1335,
		1336 t1336,
		1337 t1337,
		1338 t1338,
		1339 t1339,
		1340 t1340,
		1341 t1341,
		1342 t1342,
		1343 t1343,
		1344 t1344,
		1345 t1345,
		1346 t1346,
		1347 t1347,
		1348 t1348,
		1349 t1349,
		1350 t1350,
		1351 t1351,
		1352 t1352,
		1353 t1353,
		1354 t1354,
		1355 t1355,
		1356 t1356,
		1357 t1357,
		1358 t1358,
		1359 t1359,
		1360 t1360,
		1361 t1361,
		1362 t1362,
		1363 t1363,
		1364 t1364,
		1365 t1365,
		1366 t1366,
		1367 t1367,
		1368 t1368,
		1369 t1369,
		1370 t1370,
		1371 t1371,
		1372 t1372,
		1373 t1373,
		1374 t1374,
		1375 t1375,
		1376 t1376,
		1377 t1377,
		1378 t1378,
		1379 t1379,
		1380 t1380,
		1381 t1381,
		1382 t1382,
		1383 t1383,
		1384 t1384,
		1385 t1385,
		1386 t1386,
		1387 t1387,
		1388 t1388,
		1389 t1389,
		1390 t1390,
		1391 t1391,
		1392 t1392,
		1393 t1393,
		1394 t1394,
		1395 t1395,
		1396 t1396,
		1397 t1397,
		1398 t1398,
		1399 t1399,
		1400 t1400,
		1401 t1401,
		1402 t1402,
		1403 t1403,
		1404 t1404,
		1405 t1405,
		1406 t1406,
		1407 t1407,
		1408 t1408,
		1409 t1409,
		1410 t1410,
		1411 t1411,
		1412 t1412,
		1413 t1413,
		1414 t1414,
		1415 t1415,
		1416 t1416,
		1417 t1417,
		1418 t1418,
		1419 t1419,
		1420 t1420,
		1421 t1421,
		1422 t1422,
		1423 t1423,
		1424 t1424,
		1425 t1425,
		1426 t1426,
		1427 t1427,
		1428 t1428,
		1429 t1429,
		1430 t1430,
		1431 t1431,
		1432 t1432,
		1433 t1433,
		1434 t1434,
		1435 t1435,
		1436 t1436,
		1437 t1437,
		1438 t1438,
		1439 t1439,
		1440 t1440,
		1441 t1441,
		1442 t1442,
		1443 t1443,
		1444 t1444,
		1445 t1445,
		1446 t1446,
		1447 t1447,
		1448 t1448,
		1449 t1449,
		1450 t1450,
		1451 t1451,
		1452 t1452,
		1453 t1453,
		1454 t1454,
		1455 t1455,
		1456 t1456,
		1457 t1457,
		1458 t1458,
		1459 t1459,
		1460 t1460,
		1461 t1461,
		1462 t1462,
		1463 t1463,
		1464 t1464,
		1465 t1465,
		1466 t1466,
		1467 t1467,
		1468 t1468,
		1469 t1469,
		1470 t1470,
		1471 t1471,
		1472 t1472,
		1473 t1473,
		1474 t1474,
		1475 t1475,
		1476 t1476,
		1477 t1477,
		1478 t1478,
		1479 t1479,
		1480 t1480,
		1481 t1481,
		1482 t1482,
		1483 t1483,
		1484 t1484,
		1485 t1485,
		1486 t1486,
		1487 t1487,
		1488 t1488,
		1489 t1489,
		1490 t1490,
		1491 t1491,
		1492 t1492,
		1493 t1493,
		1494 t1494,
		1495 t1495,
		1496 t1496,
		1497 t1497,
		1498 t1498,
		1499 t1499,
		1500 t1500,
		1501 t1501,
		1502 t1502,
		1503 t1503,
		1504 t1504,
		1505 t1505,
		1506 t1506,
		1507 t1507,
		1508 t1508,
		1509 t1509,
		1510 t1510,
		1511 t1511,
		1512 t1512,
		1513 t1513,
		1514 t1514,
		1515 t1515,
		1516 t1516,
		1517 t1517,
		1518 t1518,
		1519 t1519,
		1520 t1520,
		1521 t1521,
		1522 t1522,
		1523 t1523,
		1524 t1524,
		1525 t1525,
		1526 t1526,
		1527 t1527,
		1528 t1528,
		1529 t1529,
		1530 t1530,
		1531 t1531,
		1532 t1532,
		1533 t1533,
		1534 t1534,
		1535 t1535,
		1536 t1536,
		1537 t1537,
		1538 t1538,
		1539 t1539,
		1540 t1540,
		1541 t1541,
		1542 t1542,
		1543 t1543,
		1544 t1544,
		1545 t1545,
		1546 t1546,
		1547 t1547,
		1548 t1548,
		1549 t1549,
		1550 t1550,
		1551 t1551,
		1552 t1552,
		1553 t1553,
		1554 t1554,
		1555 t1555,
		1556 t1556,
		1557 t1557,
		1558 t1558,
		1559 t1559,
		1560 t1560,
		1561 t1561,
		1562 t1562,
		1563 t1563,
		1564 t1564,
		1565 t1565,
		1566 t1566,
		1567 t1567,
		1568 t1568,
		1569 t1569,
		1570 t1570,
		1571 t1571,
		1572 t1572,
		1573 t1573,
		1574 t1574,
		1575 t1575,
		1576 t1576,
		1577 t1577,
		1578 t1578,
		1579 t1579,
		1580 t1580,
		1581 t1581,
		1582 t1582,
		1583 t1583,
		1584 t1584,
		1585 t1585,
		1586 t1586,
		1587 t1587,
		1588 t1588,
		1589 t1589,
		1590 t1590,
		1591 t1591,
		1592 t1592,
		1593 t1593,
		1594 t1594,
		1595 t1595,
		1596 t1596,
		1597 t1597,
		1598 t1598,
		1599 t1599,
		1600 t1600,
		1601 t1601,
		1602 t1602,
		1603 t1603,
		1604 t1604,
		1605 t1605,
		1606 t1606,
		1607 t1607,
		1608 t1608,
		1609 t1609,
		1610 t1610,
		1611 t1611,
		1612 t1612,
		1613 t1613,
		1614 t1614,
		1615 t1615,
		1616 t1616,
		1617 t1617,
		1618 t1618,
		1619 t1619,
		1620 t1620,
		1621 t1621,
		1622 t1622,
		1623 t1623,
		1624 t1624,
		1625 t1625,
		1626 t1626,
		1627 t1627,
		1628 t1628,
		1629 t1629,
		1630 t1630,
		1631 t1631,
		1632 t1632,
		1633 t1633,
		1634 t1634,
		1635 t1635,
		1636 t1636,
		1637 t1637,
		1638 t1638,
		1639 t1639,
		1640 t1640,
		1641 t1641,
		1642 t1642,
		1643 t1643,
		1644 t1644,
		1645 t1645,
		1646 t1646,
		1647 t1647,
		1648 t1648,
		1649 t1649,
		1650 t1650,
		1651 t1651,
		1652 t1652,
		1653 t1653,
		1654 t1654,
		1655 t1655,
		1656 t1656,
		1657 t1657,
		1658 t1658,
		1659 t1659,
		1660 t1660,
		1661 t1661,
		1662 t1662,
		1663 t1663,
		1664 t1664,
		1665 t1665,
		1666 t1666,
		1667 t1667,
		1668 t1668,
		1669 t1669,
		1670 t1670,
		1671 t1671,
		1672 t1672,
		1673 t1673,
		1674 t1674,
		1675 t1675,
		1676 t1676,
		1677 t1677,
		1678 t1678,
		1679 t1679,
		1680 t1680,
		1681 t1681,
		1682 t1682,
		1683 t1683,
		1684 t1684,
		1685 t1685,
		1686 t1686,
		1687 t1687,
		1688 t1688,
		1689 t1689,
		1690 t1690,
		1691 t1691,
		1692 t1692,
		1693 t1693,
		1694 t1694,
		1695 t1695,
		1696 t1696,
		1697 t1697,
		1698 t1698,
		1699 t1699,
		1700 t1700,
		1701 t1701,
		1702 t1702,
		1703 t1703,
		1704 t1704,
		1705 t1705,
		1706 t1706,
		1707 t1707,
		1708 t1708,
		1709 t1709,
		1710 t1710,
		1711 t1711,
		1712 t1712,
		1713 t1713,
		1714 t1714,
		1715 t1715,
		1716 t1716,
		1717 t1717,
		1718 t1718,
		1719 t1719,
		1720 t1720,
		1721 t1721,
		1722 t1722,
		1723 t1723,
		1724 t1724,
		1725 t1725,
		1726 t1726,
		1727 t1727,
		1728 t1728,
		1729 t1729,
		1730 t1730,
		1731 t1731,
		1732 t1732,
		1733 t1733,
		1734 t1734,
		1735 t1735,
		1736 t1736,
		1737 t1737,
		1738 t1738,
		1739 t1739,
		1740 t1740,
		1741 t1741,
		1742 t1742,
		1743 t1743,
		1744 t1744,
		1745 t1745,
		1746 t1746,
		1747 t1747,
		1748 t1748,
		1749 t1749,
		1750 t1750,
		1751 t1751,
		1752 t1752,
		1753 t1753,
		1754 t1754,
		1755 t1755,
		1756 t1756,
		1757 t1757,
		1758 t1758,
		1759 t1759,
		1760 t1760,
		1761 t1761,
		1762 t1762,
		1763 t1763,
		1764 t1764,
		1765 t1765,
		1766 t1766,
		1767 t1767,
		1768 t1768,
		1769 t1769,
		1770 t1770,
		1771 t1771,
		1772 t1772,
		1773 t1773,
		1774 t1774,
		1775 t1775,
		1776 t1776,
		1777 t1777,
		1778 t1778,
		1779 t1779,
		1780 t1780,
		1781 t1781,
		1782 t1782,
		1783 t1783,
		1784 t1784,
		1785 t1785,
		1786 t1786,
		1787 t1787,
		1788 t1788,
		1789 t1789,
		1790 t1790,
		1791 t1791,
		1792 t1792,
		1793 t1793,
		1794 t1794,
		1795 t1795,
		1796 t1796,
		1797 t1797,
		1798 t1798,
		1799 t1799,
		1800 t1800,
		1801 t1801,
		1802 t1802,
		1803 t1803,
		1804 t1804,
		1805 t1805,
		1806 t1806,
		1807 t1807,
		1808 t1808,
		1809 t1809,
		1810 t1810,
		1811 t1811,
		1812 t1812,
		1813 t1813,
		1814 t1814,
		1815 t1815,
		1816 t1816,
		1817 t1817,
		1818 t1818,
		1819 t1819,
		1820 t1820,
		1821 t1821,
		1822 t1822,
		1823 t1823,
		1824 t1824,
		1825 t1825,
		1826 t1826,
		1827 t1827,
		1828 t1828,
		1829 t1829,
		1830 t1830,
		1831 t1831,
		1832 t1832,
		1833 t1833,
		1834 t1834,
		1835 t1835,
		1836 t1836,
		1837 t1837,
		1838 t1838,
		1839 t1839,
		1840 t1840,
		1841 t1841,
		1842 t1842,
		1843 t1843,
		1844 t1844,
		1845 t1845,
		1846 t1846,
		1847 t1847,
		1848 t1848,
		1849 t1849,
		1850 t1850,
		1851 t1851,
		1852 t1852,
		1853 t1853,
		1854 t1854,
		1855 t1855,
		1856 t1856,
		1857 t1857,
		1858 t1858,
		1859 t1859,
		1860 t1860,
		1861 t1861,
		1862 t1862,
		1863 t1863,
		1864 t1864,
		1865 t1865,
		1866 t1866,
		1867 t1867,
		1868 t1868,
		1869 t1869,
		1870 t1870,
		1871 t1871,
		1872 t1872,
		1873 t1873,
		1874 t1874,
		1875 t1875,
		1876 t1876,
		1877 t1877,
		1878 t1878,
		1879 t1879,
		1880 t1880,
		1881 t1881,
		1882 t1882,
		1883 t1883,
		1884 t1884,
		1885 t1885,
		1886 t1886,
		1887 t1887,
		1888 t1888,
		1889 t1889,
		1890 t1890,
		1891 t1891,
		1892 t1892,
		1893 t1893,
		1894 t1894,
		1895 t1895,
		1896 t1896,
		1897 t1897,
		1898 t1898,
		1899 t1899,
		1900 t1900,
		1901 t1901,
		1902 t1902,
		1903 t1903,
		1904 t1904,
		1905 t1905,
		1906 t1906,
		1907 t1907,
		1908 t1908,
		1909 t1909,
		1910 t1910,
		1911 t1911,
		1912 t1912,
		1913 t1913,
		1914 t1914,
		1915 t1915,
		1916 t1916,
		1917 t1917,
		1918 t1918,
		1919 t1919,
		1920 t1920,
		1921 t1921,
		1922 t1922,
		1923 t1923,
		1924 t1924,
		1925 t1925,
		1926 t1926,
		1927 t1927,
		1928 t1928,
		1929 t1929,
		1930 t1930,
		1931 t1931,
		1932 t1932,
		1933 t1933,
		1934 t1934,
		1935 t1935,
		1936 t1936,
		1937 t1937,
		1938 t1938,
		1939 t1939,
		1940 t1940,
		1941 t1941,
		1942 t1942,
		1943 t1943,
		1944 t1944,
		1945 t1945,
		1946 t1946,
		1947 t1947,
		1948 t1948,
		1949 t1949,
		1950 t1950,
		1951 t1951,
		1952 t1952,
		1953 t1953,
		1954 t1954,
		1955 t1955,
		1956 t1956,
		1957 t1957,
		1958 t1958,
		1959 t1959,
		1960 t1960,
		1961 t1961,
		1962 t1962,
		1963 t1963,
		1964 t1964,
		1965 t1965,
		1966 t1966,
		1967 t1967,
		1968 t1968,
		1969 t1969,
		1970 t1970,
		1971 t1971,
		1972 t1972,
		1973 t1973,
		1974 t1974,
		1975 t1975,
		1976 t1976,
		1977 t1977,
		1978 t1978,
		1979 t1979,
		1980 t1980,
		1981 t1981,
		1982 t1982,
		1983 t1983,
		1984 t1984,
		1985 t1985,
		1986 t1986,
		1987 t1987,
		1988 t1988,
		1989 t1989,
		1990 t1990,
		1991 t1991,
		1992 t1992,
		1993 t1993,
		1994 t1994,
		1995 t1995,
		1996 t1996,
[truncated: 4,169 more rows]
