# Supplementary material for: Evolution of networks of protein domain organization
Source: Sci Rep. 2021 Jun 8;11:12075. doi: 10.1038/s41598-021-90498-8 (PMC8187734; doi:10.1038/s41598-021-90498-8)
Supplement: Supplementary file 13 — Supplementary File 3. [file 41598_2021_90498_MOESM13_ESM.tre]

#NEXUS
[Treefile of single most parsimonious tree reconstructed using data matrix char749taxa6162.nex built from Supfam173 - 061209 assignments of domain architectures; taxa are labeled with ccs identifiers]
Begin trees;
	Translate
		1 c.67.1,
		2 f.24.1,
		3 f.25.1,
		4 c.23.5,
		5 b.77.3,
		6 a.101.1,
		7 f.13.1,
		8 b.82.1,
		9 a.118.1,
		10 b.82.3,
		11 d.9.1,
		12 d.153.1,
		13 b.1.18,
		14 b.98.1,
		15 c.37.1,
		16 d.15.1,
		17 b.1.1,
		18 b.42.1,
		19 c.69.1,
		20 b.62.1,
		21 d.92.1,
		22 c.66.1,
		23 b.1.8,
		24 b.35.1,
		25 d.58.14,
		26 b.85.7,
		27 c.2.1,
		28 d.42.1,
		29 g.16.1,
		30 b.15.1,
		31 a.22.1,
		32 c.72.1,
		33 d.17.1,
		34 d.20.1,
		35 b.108.1,
		36 e.23.1,
		37 a.39.1,
		38 d.12.1,
		39 c.1.9,
		40 f.42.1,
		41 f.1.4,
		42 c.1.23,
		43 d.3.1,
		44 d.144.1,
		45 f.51.1,
		46 f.38.1,
		47 d.80.1,
		48 a.45.1,
		49 c.47.1,
		50 b.38.1,
		51 b.11.1,
		52 d.129.3,
		53 f.23.14,
		54 a.26.1,
		55 c.45.1,
		56 a.118.7,
		57 d.261.1,
		58 d.83.1,
		59 b.40.3,
		60 a.1.1,
		61 b.22.1,
		62 b.29.1,
		63 c.108.1,
		64 a.143.1,
		65 a.238.1,
		66 d.39.1,
		67 b.43.3,
		68 a.127.1,
		69 a.51.1,
		70 g.44.1,
		71 d.79.3,
		72 a.104.1,
		73 c.26.2,
		74 a.211.1,
		75 c.76.1,
		76 d.58.7,
		77 c.68.1,
		78 b.40.4,
		79 d.211.1,
		80 d.26.1,
		81 c.51.4,
		82 c.3.1,
		83 c.1.4,
		84 b.55.1,
		85 c.50.1,
		86 b.34.2,
		87 d.109.1,
		88 a.60.5,
		89 d.108.1,
		90 d.86.1,
		91 d.17.4,
		92 a.118.8,
		93 c.87.1,
		94 a.212.1,
		95 f.23.1,
		96 c.55.1,
		97 d.110.7,
		98 d.126.1,
		99 c.12.1,
		100 b.76.2,
		101 g.3.14,
		102 g.8.1,
		103 d.38.1,
		104 d.50.1,
		105 d.15.2,
		106 a.2.5,
		107 b.69.4,
		108 b.1.11,
		109 a.47.2,
		110 a.137.8,
		111 d.338.1,
		112 b.47.1,
		113 f.23.15,
		114 a.29.7,
		115 a.137.3,
		116 b.82.2,
		117 e.25.1,
		118 g.77.1,
		119 d.278.1,
		120 c.10.1,
		121 c.1.20,
		122 g.41.3,
		123 d.159.1,
		124 c.31.1,
		125 c.124.1,
		126 c.17.1,
		127 h.1.5,
		128 c.56.4,
		129 b.18.1,
		130 g.37.1,
		131 d.14.1,
		132 a.5.6,
		133 c.80.1,
		134 f.23.4,
		135 a.165.1,
		136 c.23.10,
		137 d.157.1,
		138 a.159.1,
		139 d.118.1,
		140 d.110.4,
		141 c.111.1,
		142 c.19.1,
		143 g.7.1,
		144 e.17.1,
		145 a.25.1,
		146 g.17.1,
		147 b.50.1,
		148 d.66.1,
		149 c.33.1,
		150 a.75.1,
		151 d.117.1,
		152 e.7.1,
		153 c.71.1,
		154 b.3.4,
		155 d.55.1,
		156 e.1.1,
		157 d.120.1,
		158 c.79.1,
		159 c.56.5,
		160 b.36.1,
		161 d.110.1,
		162 b.2.5,
		163 h.1.15,
		164 d.107.1,
		165 b.34.5,
		166 a.116.1,
		167 a.252.1,
		168 c.25.1,
		169 d.93.1,
		170 c.82.1,
		171 c.1.10,
		172 b.42.6,
		173 a.69.2,
		174 d.2.1,
		175 g.50.1,
		176 b.39.1,
		177 d.64.1,
		178 d.112.1,
		179 c.1.28,
		180 d.58.6,
		181 a.93.1,
		182 g.41.9,
		183 b.74.1,
		184 g.41.8,
		185 g.52.1,
		186 c.96.1,
		187 d.177.1,
		188 b.88.1,
		189 a.24.15,
		190 d.151.1,
		191 d.113.1,
		192 d.140.1,
		193 d.169.1,
		194 b.81.1,
		195 f.19.1,
		196 d.52.6,
		197 c.1.18,
		198 a.204.1,
		199 a.77.1,
		200 f.23.2,
		201 a.7.11,
		202 g.46.1,
		203 f.40.1,
		204 c.61.1,
		205 g.41.16,
		206 d.205.1,
		207 c.10.2,
		208 b.7.1,
		209 a.32.1,
		210 b.56.1,
		211 a.65.1,
		212 b.26.1,
		213 c.34.1,
		214 b.60.1,
		215 f.36.1,
		216 d.206.1,
		217 c.55.3,
		218 a.123.1,
		219 c.56.2,
		220 d.5.1,
		221 a.24.8,
		222 c.1.5,
		223 d.148.1,
		224 c.110.1,
		225 c.9.2,
		226 b.2.7,
		227 g.83.1,
		228 d.21.1,
		229 d.219.1,
		230 d.135.1,
		231 d.29.1,
		232 a.102.4,
		233 a.38.1,
		234 c.42.1,
		235 d.232.1,
		236 d.330.1,
		237 d.58.10,
		238 a.40.3,
		239 f.23.7,
		240 b.63.1,
		241 d.82.3,
		242 f.33.1,
		243 d.74.3,
		244 a.17.1,
		245 d.142.1,
		246 a.40.1,
		247 e.44.1,
		248 b.84.1,
		249 d.269.1,
		250 c.120.1,
		251 a.209.1,
		252 c.1.1,
		253 b.2.4,
		254 c.46.1,
		255 d.60.1,
		256 e.43.1,
		257 c.18.1,
		258 a.103.1,
		259 d.111.1,
		260 c.60.1,
		261 e.29.1,
		262 d.224.1,
		263 a.224.1,
		264 a.148.1,
		265 b.17.1,
		266 a.133.1,
		267 a.137.12,
		268 d.32.1,
		269 a.7.4,
		270 a.102.1,
		271 c.23.16,
		272 a.4.11,
		273 h.1.25,
		274 g.1.1,
		275 d.166.1,
		276 a.3.1,
		277 b.87.1,
		278 e.5.1,
		279 c.74.1,
		280 b.68.9,
		281 b.68.11,
		282 c.8.4,
		283 a.2.3,
		284 a.117.1,
		285 b.69.14,
		286 d.58.15,
		287 d.104.1,
		288 c.103.1,
		289 c.58.1,
		290 b.61.5,
		291 d.290.1,
		292 c.93.1,
		293 b.80.8,
		294 d.96.1,
		295 c.89.1,
		296 c.1.7,
		297 a.87.1,
		298 c.49.2,
		299 f.41.1,
		300 a.72.1,
		301 a.11.1,
		302 d.143.1,
		303 a.128.1,
		304 g.16.2,
		305 a.24.9,
		306 b.40.5,
		307 c.10.3,
		308 d.74.1,
		309 d.27.1,
		310 h.7.1,
		311 d.49.1,
		312 c.1.30,
		313 d.260.1,
		314 c.55.2,
		315 a.91.1,
		316 b.23.1,
		317 c.113.1,
		318 b.1.2,
		319 c.133.1,
		320 c.83.1,
		321 d.13.1,
		322 g.68.1,
		323 a.7.7,
		324 d.237.1,
		325 g.3.9,
		326 b.43.5,
		327 c.107.1,
		328 b.124.1,
		329 d.97.1,
		330 f.35.1,
		331 e.56.1,
		332 a.118.13,
		333 d.171.1,
		334 c.56.3,
		335 c.72.2,
		336 d.15.3,
		337 a.268.1,
		338 d.210.1,
		339 d.322.1,
		340 g.9.1,
		341 d.58.28,
		342 b.121.3,
		343 e.24.1,
		344 c.1.6,
		345 a.111.1,
		346 a.266.1,
		347 a.118.6,
		348 e.22.1,
		349 f.27.1,
		350 d.79.1,
		351 f.23.3,
		352 g.82.1,
		353 e.57.1,
		354 c.21.1,
		355 c.36.1,
		356 b.68.6,
		357 a.4.5,
		358 d.189.1,
		359 d.305.1,
		360 f.23.5,
		361 d.58.17,
		362 c.86.1,
		363 h.1.12,
		364 d.309.1,
		365 a.137.1,
		366 a.28.3,
		367 c.77.1,
		368 c.97.3,
		369 a.4.1,
		370 f.23.28,
		371 a.60.8,
		372 d.122.1,
		373 b.117.1,
		374 d.19.1,
		375 c.100.1,
		376 b.30.2,
		377 g.41.4,
		378 a.156.1,
		379 c.14.1,
		380 c.23.14,
		381 g.3.11,
		382 a.74.1,
		383 c.117.1,
		384 c.4.1,
		385 d.156.1,
		386 c.32.1,
		387 d.129.1,
		388 b.68.4,
		389 c.97.1,
		390 a.7.1,
		391 d.90.1,
		392 d.295.1,
		393 g.14.1,
		394 d.124.1,
		395 b.81.3,
		396 a.7.3,
		397 c.1.8,
		398 c.123.1,
		399 a.7.5,
		400 c.1.26,
		401 f.23.6,
		402 b.33.1,
		403 d.201.1,
		404 f.23.13,
		405 c.26.1,
		406 c.55.4,
		407 e.8.1,
		408 b.69.5,
		409 d.198.2,
		410 b.70.1,
		411 g.41.17,
		412 c.95.1,
		413 a.222.1,
		414 b.69.10,
		415 d.271.1,
		416 d.160.1,
		417 b.85.4,
		418 c.44.1,
		419 c.131.1,
		420 b.30.5,
		421 a.113.1,
		422 d.116.1,
		423 a.158.1,
		424 d.52.8,
		425 d.329.1,
		426 g.10.1,
		427 c.84.1,
		428 a.118.16,
		429 c.135.1,
		430 c.1.2,
		431 b.68.1,
		432 d.265.1,
		433 e.52.1,
		434 b.70.3,
		435 d.4.1,
		436 a.161.1,
		437 b.6.1,
		438 d.77.1,
		439 a.102.2,
		440 a.137.10,
		441 b.42.2,
		442 c.101.1,
		443 h.4.8,
		444 d.208.1,
		445 d.234.1,
		446 c.72.3,
		447 c.1.15,
		448 c.1.22,
		449 f.28.1,
		450 f.49.1,
		451 b.166.1,
		452 a.60.1,
		453 a.114.1,
		454 a.1.2,
		455 d.68.2,
		456 c.90.1,
		457 a.118.9,
		458 a.129.1,
		459 f.44.1,
		460 b.69.1,
		461 h.6.1,
		462 f.21.2,
		463 a.42.1,
		464 a.140.1,
		465 b.58.1,
		466 g.39.1,
		467 a.227.1,
		468 a.207.1,
		469 h.1.26,
		470 b.1.4,
		471 c.62.1,
		472 g.45.1,
		473 b.8.1,
		474 b.46.1,
		475 d.59.1,
		476 c.23.15,
		477 a.269.1,
		478 a.118.18,
		479 d.15.11,
		480 f.7.1,
		481 b.68.2,
		482 d.15.4,
		483 c.94.1,
		484 c.112.1,
		485 c.15.1,
		486 b.34.9,
		487 a.157.1,
		488 b.69.11,
		489 b.69.7,
		490 f.45.1,
		491 c.118.1,
		492 g.32.1,
		493 a.144.2,
		494 d.88.1,
		495 a.94.1,
		496 b.9.1,
		497 c.13.1,
		498 d.128.1,
		499 d.178.1,
		500 b.82.7,
		501 b.1.22,
		502 a.21.1,
		503 a.119.1,
		504 a.126.1,
		505 b.45.1,
		506 b.54.1,
		507 b.59.1,
		508 d.52.3,
		509 d.58.22,
		510 d.92.2,
		511 d.105.1,
		512 d.110.3,
		513 d.115.1,
		514 d.167.1,
		515 g.28.1,
		516 c.104.1,
		517 b.69.8,
		518 a.118.17,
		519 f.20.1,
		520 a.206.1,
		521 f.4.3,
		522 a.31.1,
		523 f.22.1,
		524 c.116.1,
		525 g.3.5,
		526 b.71.1,
		527 c.1.11,
		528 d.44.1,
		529 b.66.1,
		530 d.51.1,
		531 b.34.10,
		532 d.54.1,
		533 d.139.1,
		534 d.136.1,
		535 d.79.2,
		536 b.64.1,
		537 e.38.1,
		538 e.50.1,
		539 e.12.1,
		540 e.55.1,
		541 a.90.1,
		542 g.43.1,
		543 a.183.1,
		544 a.24.23,
		545 d.141.1,
		546 a.159.4,
		547 d.264.1,
		548 d.218.1,
		549 d.81.1,
		550 d.41.4,
		551 g.3.10,
		552 f.37.1,
		553 b.44.1,
		554 a.118.23,
		555 d.82.2,
		556 d.58.29,
		557 a.256.1,
		558 b.3.3,
		559 a.96.1,
		560 d.292.1,
		561 d.65.1,
		562 a.100.1,
		563 a.118.25,
		564 d.188.1,
		565 d.106.1,
		566 g.41.5,
		567 d.25.1,
		568 b.95.1,
		569 a.23.4,
		570 a.205.1,
		571 e.39.1,
		572 d.18.1,
		573 f.17.1,
		574 g.42.1,
		575 a.132.1,
		576 b.77.1,
		577 c.51.1,
		578 a.118.3,
		579 c.52.3,
		580 a.64.1,
		581 b.42.5,
		582 c.23.2,
		583 d.41.5,
		584 d.170.1,
		585 b.43.4,
		586 g.3.17,
		587 f.14.1,
		588 b.155.1,
		589 h.4.17,
		590 b.34.13,
		591 e.6.1,
		592 b.49.2,
		593 d.58.32,
		594 b.1.6,
		595 c.92.1,
		596 b.12.1,
		597 d.130.1,
		598 b.96.1,
		599 d.63.1,
		600 c.1.12,
		601 e.10.1,
		602 d.28.1,
		603 c.22.1,
		604 f.23.30,
		605 b.92.1,
		606 d.131.1,
		607 d.162.1,
		608 d.127.1,
		609 b.1.16,
		610 g.20.1,
		611 b.69.12,
		612 g.40.1,
		613 b.72.1,
		614 a.2.2,
		615 d.185.1,
		616 d.10.1,
		617 a.4.3,
		618 a.24.13,
		619 g.76.1,
		620 b.146.1,
		621 c.48.1,
		622 b.94.1,
		623 a.216.1,
		624 d.37.1,
		625 a.48.2,
		626 a.2.6,
		627 g.5.1,
		628 c.23.12,
		629 a.118.11,
		630 d.282.1,
		631 d.194.1,
		632 d.133.1,
		633 c.109.1,
		634 a.29.3,
		635 d.174.1,
		636 b.1.27,
		637 g.18.1,
		638 d.6.1,
		639 d.15.10,
		640 g.12.1,
		641 c.78.1,
		642 a.173.1,
		643 b.122.1,
		644 c.6.3,
		645 a.2.17,
		646 b.132.1,
		647 a.35.1,
		648 b.69.3,
		649 d.68.6,
		650 d.47.1,
		651 h.1.3,
		652 d.82.4,
		653 b.14.1,
		654 a.66.1,
		655 b.1.10,
		656 a.242.1,
		657 f.21.1,
		658 d.58.5,
		659 a.73.1,
		660 b.68.5,
		661 a.2.7,
		662 a.70.1,
		663 c.65.1,
		664 a.47.1,
		665 g.24.1,
		666 h.1.9,
		667 a.16.1,
		668 e.18.1,
		669 d.248.1,
		670 d.67.3,
		671 a.4.8,
		672 f.32.1,
		673 g.60.1,
		674 d.58.1,
		675 c.6.2,
		676 c.41.1,
		677 a.28.1,
		678 b.67.3,
		679 d.68.7,
		680 g.23.1,
		681 e.51.1,
		682 a.6.1,
		683 c.134.1,
		684 a.25.2,
		685 d.181.1,
		686 d.303.1,
		687 a.86.1,
		688 d.307.1,
		689 c.91.1,
		690 d.79.4,
		691 c.30.1,
		692 c.70.1,
		693 a.152.1,
		694 c.23.4,
		695 c.1.13,
		696 d.294.1,
		697 e.3.1,
		698 c.8.2,
		699 e.19.1,
		700 a.5.2,
		701 c.43.1,
		702 a.4.7,
		703 b.86.1,
		704 b.34.14,
		705 g.49.1,
		706 a.29.12,
		707 d.58.11,
		708 b.2.8,
		709 d.17.6,
		710 g.62.1,
		711 a.27.1,
		712 a.135.1,
		713 g.27.1,
		714 a.60.4,
		715 d.31.1,
		716 a.8.4,
		717 d.23.1,
		718 a.29.2,
		719 d.58.46,
		720 b.97.1,
		721 d.142.2,
		722 a.147.1,
		723 c.1.17,
		724 d.129.2,
		725 a.23.1,
		726 a.182.1,
		727 b.69.2,
		728 b.137.1,
		729 b.65.1,
		730 d.145.1,
		731 h.1.11,
		732 a.99.1,
		733 b.34.3,
		734 b.49.1,
		735 b.61.1,
		736 b.69.6,
		737 c.8.3,
		738 d.61.1,
		739 d.164.1,
		740 d.217.1,
		741 b.69.9,
		742 d.109.2,
		743 f.39.1,
		744 c.142.1,
		745 d.301.1,
		746 h.1.8,
		747 a.141.1,
		748 d.16.1,
		749 a.24.28,
		750 d.227.1,
		751 c.52.1,
		752 c.1.3,
		753 c.122.1,
		754 c.73.1,
		755 c.145.1,
		756 c.1.16,
		757 c.125.1,
		758 f.5.1,
		759 c.1.33,
		760 c.92.2,
		761 d.334.1,
		762 c.1.31,
		763 b.1.25,
		764 c.8.8,
		765 a.79.1,
		766 c.23.1,
		767 a.55.1,
		768 d.110.9,
		769 b.3.6,
		770 b.53.1,
		771 d.283.1,
		772 c.23.6,
		773 b.61.6,
		774 d.24.1,
		775 d.58.21,
		776 d.68.3,
		777 c.53.2,
		778 d.325.1,
		779 b.67.2,
		780 a.218.1,
		781 d.58.4,
		782 a.138.1,
		783 b.80.7,
		784 h.4.11,
		785 h.1.20,
		786 a.47.4,
		787 d.78.1,
		788 a.29.5,
		789 a.169.1,
		790 b.44.2,
		791 b.78.1,
		792 a.24.1,
		793 d.58.41,
		794 c.52.2,
		795 a.146.1,
		796 f.18.1,
		797 f.17.2,
		798 c.119.1,
		799 b.131.1,
		800 b.145.1,
		801 d.268.1,
		802 d.211.2,
		803 b.69.13,
		804 a.14.1,
		805 g.85.1,
		806 d.58.12,
		807 a.69.1,
		808 b.3.2,
		809 a.68.1,
		810 a.48.1,
		811 a.270.1,
		812 a.11.2,
		813 d.250.1,
		814 d.239.1,
		815 d.230.1,
		816 g.64.1,
		817 c.81.1,
		818 d.324.1,
		819 b.4.1,
		820 a.140.2,
		821 g.25.1,
		822 d.58.3,
		823 b.34.17,
		824 c.28.1,
		825 d.43.2,
		826 a.191.1,
		827 d.58.34,
		828 a.235.1,
		829 d.110.2,
		830 g.73.1,
		831 d.220.1,
		832 b.40.1,
		833 a.24.14,
		834 d.22.1,
		835 b.41.1,
		836 d.273.1,
		837 a.144.1,
		838 d.336.1,
		839 a.56.1,
		840 c.57.1,
		841 a.13.1,
		842 b.81.2,
		843 g.53.1,
		844 a.188.1,
		845 b.109.1,
		846 g.80.1,
		847 g.22.1,
		848 b.80.1,
		849 a.160.1,
		850 c.13.2,
		851 c.23.11,
		852 d.209.1,
		853 h.4.10,
		854 d.110.6,
		855 d.314.1,
		856 b.121.1,
		857 a.149.1,
		858 b.42.8,
		859 c.138.1,
		860 d.91.1,
		861 g.84.1,
		862 a.83.1,
		863 b.1.5,
		864 b.1.15,
		865 h.1.31,
		866 d.50.4,
		867 a.7.14,
		868 a.208.1,
		869 a.203.1,
		870 d.87.1,
		871 c.5.1,
		872 d.56.1,
		873 c.88.1,
		874 c.24.1,
		875 e.11.1,
		876 d.83.2,
		877 a.118.24,
		878 d.114.1,
		879 f.23.12,
		880 d.41.1,
		881 d.43.1,
		882 d.15.13,
		883 g.75.1,
		884 d.246.1,
		885 b.103.1,
		886 d.58.51,
		887 d.173.1,
		888 c.27.1,
		889 a.102.5,
		890 b.119.1,
		891 a.4.15,
		892 a.118.12,
		893 d.289.1,
		894 d.58.18,
		895 c.1.19,
		896 d.58.13,
		897 a.71.2,
		898 d.288.1,
		899 a.5.3,
		900 g.41.15,
		901 b.1.23,
		902 a.171.1,
		903 a.194.1,
		904 d.40.1,
		905 b.82.6,
		906 d.58.26,
		907 d.76.1,
		908 d.170.2,
		909 d.230.3,
		910 a.12.1,
		911 b.80.2,
		912 d.129.6,
		913 a.37.1,
		914 d.15.9,
		915 f.8.1,
		916 a.24.4,
		917 g.31.1,
		918 g.3.15,
		919 a.7.16,
		920 a.118.22,
		921 a.259.1,
		922 h.5.1,
		923 a.4.2,
		924 a.57.1,
		925 a.59.1,
		926 a.137.5,
		927 b.3.1,
		928 b.84.3,
		929 c.1.21,
		930 c.16.1,
		931 c.23.8,
		932 c.44.2,
		933 c.56.6,
		934 d.94.1,
		935 d.150.1,
		936 f.4.2,
		937 g.3.16,
		938 c.1.24,
		939 d.190.1,
		940 b.80.4,
		941 d.79.5,
		942 d.68.4,
		943 f.16.1,
		944 a.170.1,
		945 b.34.11,
		946 d.222.1,
		947 a.198.1,
		948 a.199.1,
		949 c.129.1,
		950 d.258.1,
		951 a.7.12,
		952 c.141.1,
		953 e.49.1,
		954 f.46.1,
		955 a.245.1,
		956 b.160.1,
		957 c.51.5,
		958 d.81.2,
		959 d.96.2,
		960 e.62.1,
		961 a.85.1,
		962 a.39.2,
		963 a.20.1,
		964 b.80.5,
		965 a.118.21,
		966 c.26.3,
		967 b.73.1,
		968 a.193.1,
		969 d.45.1,
		970 b.52.2,
		971 e.40.1,
		972 a.251.1,
		973 h.4.16,
		974 g.4.1,
		975 a.48.3,
		976 a.98.1,
		977 b.1.12,
		978 c.54.1,
		979 d.58.30,
		980 d.154.1,
		981 d.179.1,
		982 a.163.1,
		983 a.166.1,
		984 b.118.1,
		985 b.125.1,
		986 a.192.1,
		987 b.136.1,
		988 a.217.1,
		989 e.53.1,
		990 d.287.1,
		991 a.24.25,
		992 d.58.57,
		993 c.8.5,
		994 c.49.1,
		995 b.102.1,
		996 a.80.1,
		997 g.3.7,
		998 a.260.1,
		999 a.228.1,
		1000 b.1.3,
		1001 a.2.15,
		1002 d.254.1,
		1003 d.58.19,
		1004 e.15.1,
		1005 b.51.1,
		1006 d.226.1,
		1007 a.7.13,
		1008 b.25.1,
		1009 d.163.1,
		1010 d.241.1,
		1011 d.75.2,
		1012 a.60.9,
		1013 a.24.10,
		1014 a.7.6,
		1015 a.118.4,
		1016 g.66.1,
		1017 b.52.1,
		1018 b.84.2,
		1019 a.41.1,
		1020 a.2.11,
		1021 d.62.1,
		1022 c.105.1,
		1023 d.215.1,
		1024 h.1.27,
		1025 a.226.1,
		1026 a.265.1,
		1027 b.169.1,
		1028 a.130.1,
		1029 d.58.16,
		1030 h.3.2,
		1031 a.97.1,
		1032 a.60.7,
		1033 a.4.6,
		1034 d.41.2,
		1035 a.29.9,
		1036 d.284.1,
		1037 d.100.1,
		1038 b.93.1,
		1039 a.121.1,
		1040 b.1.9,
		1041 b.3.5,
		1042 b.67.1,
		1043 d.8.1,
		1044 d.146.1,
		1045 d.161.1,
		1046 f.4.1,
		1047 b.68.7,
		1048 a.159.2,
		1049 a.5.7,
		1050 c.8.7,
		1051 b.68.10,
		1052 b.72.3,
		1053 c.1.27,
		1054 b.2.10,
		1055 e.63.1,
		1056 a.24.16,
		1057 b.104.1,
		1058 d.67.1,
		1059 c.106.1,
		1060 a.71.1,
		1061 b.84.4,
		1062 d.134.1,
		1063 f.29.1,
		1064 d.36.1,
		1065 c.7.1,
		1066 f.11.1,
		1067 a.124.1,
		1068 b.1.13,
		1069 d.332.1,
		1070 d.1.1,
		1071 d.235.1,
		1072 c.23.13,
		1073 d.58.48,
		1074 c.121.1,
		1075 f.17.3,
		1076 b.70.2,
		1077 d.34.1,
		1078 d.95.2,
		1079 d.176.1,
		1080 c.143.1,
		1081 c.6.1,
		1082 g.3.8,
		1083 g.38.1,
		1084 e.37.1,
		1085 b.68.8,
		1086 d.103.1,
		1087 g.47.1,
		1088 d.129.7,
		1089 b.130.1,
		1090 g.78.1,
		1091 b.121.5,
		1092 a.5.9,
		1093 b.89.1,
		1094 b.82.5,
		1095 a.39.3,
		1096 b.1.21,
		1097 d.58.55,
		1098 b.82.4,
		1099 b.23.3,
		1100 d.308.1,
		1101 b.138.1,
		1102 d.230.5,
		1103 a.255.1,
		1104 g.3.19,
		1105 b.68.3,
		1106 d.101.1,
		1107 d.70.1,
		1108 g.3.1,
		1109 a.102.3,
		1110 a.60.2,
		1111 d.313.1,
		1112 c.146.1,
		1113 g.3.4,
		1114 c.59.1,
		1115 d.26.3,
		1116 a.213.1,
		1117 b.34.6,
		1118 g.26.1,
		1119 d.263.1,
		1120 d.17.2,
		1121 a.232.1,
		1122 d.251.1,
		1123 e.42.1,
		1124 d.67.2,
		1125 h.1.23,
		1126 d.58.40,
		1127 a.7.8,
		1128 a.24.5,
		1129 h.1.33,
		1130 d.231.1,
		1131 d.7.1,
		1132 b.154.1,
		1133 d.50.3,
		1134 g.79.1,
		1135 a.239.1,
		1136 c.114.1,
		1137 f.1.3,
		1138 e.26.1,
		1139 a.174.1,
		1140 c.148.1,
		1141 b.1.26,
		1142 a.5.4,
		1143 b.162.1,
		1144 b.42.4,
		1145 a.52.1,
		1146 b.142.1,
		1147 b.80.6,
		1148 b.143.1,
		1149 b.7.3,
		1150 c.1.14,
		1151 b.2.6,
		1152 f.23.18,
		1153 a.29.6,
		1154 f.26.1,
		1155 c.56.7,
		1156 f.23.27,
		1157 d.242.1,
		1158 g.88.1,
		1159 f.23.17,
		1160 b.113.1,
		1161 g.54.1,
		1162 a.240.1,
		1163 b.85.3,
		1164 f.23.26,
		1165 d.53.1,
		1166 g.13.1,
		1167 g.69.1,
		1168 f.43.1,
		1169 b.42.3,
		1170 a.220.1,
		1171 d.74.4,
		1172 g.2.3,
		1173 d.310.1,
		1174 g.3.13,
		1175 d.315.1,
		1176 d.58.20,
		1177 d.187.1,
		1178 e.13.1,
		1179 g.36.1,
		1180 a.30.1,
		1181 g.72.1,
		1182 d.58.9,
		1183 b.34.4,
		1184 a.60.3,
		1185 d.73.1,
		1186 b.159.1,
		1187 d.241.2,
		1188 f.31.1,
		1189 a.24.18,
		1190 e.59.1,
		1191 b.40.6,
		1192 a.4.12,
		1193 a.78.1,
		1194 d.204.1,
		1195 d.33.1,
		1196 d.212.1,
		1197 d.58.49,
		1198 b.129.1,
		1199 e.32.1,
		1200 a.60.11,
		1201 c.39.1,
		1202 b.40.9,
		1203 a.223.1,
		1204 d.52.2,
		1205 c.8.10,
		1206 d.165.1,
		1207 f.23.16,
		1208 d.52.7,
		1209 a.246.2,
		1210 a.261.1,
		1211 f.23.25,
		1212 d.256.1,
		1213 d.68.5,
		1214 c.9.1,
		1215 c.1.32,
		1216 d.58.56,
		1217 a.46.2,
		1218 d.304.1,
		1219 a.30.2,
		1220 a.24.24,
		1221 c.144.1,
		1222 d.192.1,
		1223 d.58.54,
		1224 d.306.1,
		1225 d.193.1,
		1226 d.79.7,
		1227 f.23.19,
		1228 a.214.1,
		1229 b.16.1,
		1230 b.134.1,
		1231 h.4.1,
		1232 a.118.15,
		1233 d.149.1,
		1234 d.249.1,
		1235 b.168.1,
		1236 b.111.1,
		1237 a.134.1,
		1238 a.60.6,
		1239 b.40.10,
		1240 d.79.6,
		1241 a.264.1,
		1242 a.185.1,
		1243 d.68.1,
		1244 b.6.2,
		1245 a.248.1,
		1246 f.30.1,
		1247 a.172.1,
		1248 d.64.2,
		1249 a.177.1,
		1250 d.89.1,
		1251 d.48.1,
		1252 e.60.1,
		1253 a.195.1,
		1254 a.4.13,
		1255 a.234.1,
		1256 d.320.1,
		1257 a.202.1,
		1258 d.95.1,
		1259 h.1.30,
		1260 a.225.1,
		1261 d.52.4,
		1262 d.58.58,
		1263 a.118.14,
		1264 b.34.1,
		1265 b.40.7,
		1266 c.40.1,
		1267 c.23.17,
		1268 a.24.19,
		1269 d.244.1,
		1270 d.252.1,
		1271 b.151.1,
		1272 b.45.2,
		1273 b.158.1,
		1274 b.129.2,
		1275 a.43.1,
		1276 b.139.1,
		1277 b.157.1,
		1278 d.198.3,
		1279 d.276.1,
		1280 d.298.1,
		1281 f.48.1,
		1282 c.140.1,
		1283 c.8.9,
		1284 d.296.1,
		1285 f.4.4,
		1286 h.4.5,
		1287 a.154.1,
		1288 d.257.1,
		1289 d.147.1,
		1290 g.74.1,
		1291 a.25.3,
		1292 d.58.50,
		1293 a.2.14,
		1294 b.1.7,
		1295 c.56.1,
		1296 c.64.1,
		1297 d.207.1,
		1298 d.230.2,
		1299 f.21.3,
		1300 a.24.22,
		1301 c.53.1,
		1302 c.55.5,
		1303 d.137.1,
		1304 d.15.12,
		1305 d.50.5,
		1306 b.100.1,
		1307 c.99.1,
		1308 a.184.1,
		1309 d.84.1,
		1310 d.280.1,
		1311 b.123.1,
		1312 d.203.1,
		1313 b.161.1,
		1314 d.328.1,
		1315 c.85.1,
		1316 a.7.2,
		1317 d.340.1,
		1318 d.183.1,
		1319 a.23.2,
		1320 f.6.1,
		1321 a.25.4,
		1322 b.1.19,
		1323 g.48.1,
		1324 c.51.3,
		1325 c.23.3,
		1326 d.286.1,
		1327 d.41.3,
		1328 a.181.1,
		1329 c.1.29,
		1330 a.137.11,
		1331 c.98.2,
		1332 a.46.3,
		1333 d.312.1,
		1334 d.238.1,
		1335 a.47.5,
		1336 b.40.12,
		1337 d.326.1,
		1338 d.71.1,
		1339 d.221.1,
		1340 d.279.1,
		1341 d.331.1,
		1342 f.3.1,
		1343 c.136.1,
		1344 e.61.1,
		1345 d.155.1,
		1346 a.159.5,
		1347 c.38.1,
		1348 b.75.1,
		1349 d.58.42,
		1350 a.258.1,
		1351 f.9.1,
		1352 f.4.6,
		1353 d.58.43,
		1354 b.133.1,
		1355 d.198.1,
		1356 c.128.1,
		1357 f.4.5,
		1358 a.18.1,
		1359 g.21.1,
		1360 a.230.1,
		1361 d.319.1,
		1362 a.139.1,
		1363 f.23.9,
		1364 a.30.7,
		1365 d.72.1,
		1366 a.142.1,
		1367 d.58.47,
		1368 b.80.3,
		1369 d.81.3,
		1370 d.82.1,
		1371 d.129.10,
		1372 d.275.1,
		1373 d.321.1,
		1374 b.156.1,
		1375 a.254.1,
		1376 d.123.1,
		1377 g.41.7,
		1378 a.29.8,
		1379 c.147.1,
		1380 a.23.6,
		1381 a.244.1,
		1382 a.60.15,
		1383 d.317.1,
		1384 b.38.2,
		1385 c.55.7,
		1386 c.78.2,
		1387 a.233.1,
		1388 a.2.18,
		1389 d.74.2,
		1390 c.132.1,
		1391 d.341.1,
		1392 b.128.1,
		1393 b.34.15,
		1394 d.267.1,
		1395 a.24.26,
		1396 a.24.27,
		1397 b.34.16,
		1398 a.229.1,
		1399 b.1.14,
		1400 a.2.12,
		1401 d.129.8,
		1402 a.219.1,
		1403 d.82.5,
		1404 a.64.2,
		1405 a.34.1,
		1406 d.277.1,
		1407 b.153.1,
		1408 a.249.1,
		1409 b.2.3,
		1410 b.61.2,
		1411 d.15.5,
		1412 a.186.1,
		1413 a.137.9,
		1414 a.8.7,
		1415 g.35.1,
		1416 a.30.6,
		1417 a.47.3,
		1418 d.291.1,
		1419 b.2.2,
		1420 b.3.7,
		1421 d.297.1,
		1422 a.140.3,
		1423 c.8.1,
		1424 a.24.3,
		1425 a.88.1,
		1426 a.136.1,
		1427 b.1.17,
		1428 b.115.1,
		1429 a.231.1,
		1430 a.2.20,
		1431 d.323.1,
		1432 d.262.1,
		1433 b.61.8,
		1434 a.145.1,
		1435 a.137.2,
		1436 a.155.1,
		1437 b.7.2,
		1438 a.250.1,
		1439 d.233.1,
		1440 d.186.1,
		1441 d.311.1,
		1442 d.243.1,
		1443 a.4.14,
		1444 h.1.4,
		1445 a.24.20,
		1446 b.165.1,
		1447 b.40.2,
		1448 b.57.1,
		1449 f.23.8,
		1450 a.176.1,
		1451 d.225.1,
		1452 d.58.44,
		1453 b.40.11,
		1454 d.110.5,
		1455 a.23.3,
		1456 c.51.2,
		1457 c.126.1,
		1458 d.17.7,
		1459 d.57.1,
		1460 f.23.22,
		1461 d.259.1,
		1462 h.1.16,
		1463 e.2.1,
		1464 a.243.1,
		1465 a.28.2,
		1466 b.85.2,
		1467 d.50.2,
		1468 d.110.8,
		1469 a.2.1,
		1470 a.237.1,
		1471 a.23.5,
		1472 a.7.10,
		1473 d.35.1,
		1474 d.253.1,
		1475 d.26.2,
		1476 e.46.1,
		1477 e.41.1,
		1478 a.247.1,
		1479 b.106.1,
		1480 d.58.53,
		1481 h.4.4,
		1482 b.167.1,
		1483 b.55.2,
		1484 a.81.1,
		1485 b.72.2,
		1486 d.30.1,
		1487 a.175.1,
		1488 f.23.20,
		1489 d.58.23,
		1490 d.58.31,
		1491 c.115.1,
		1492 d.153.2,
		1493 d.236.1,
		1494 c.127.1,
		1495 d.247.1,
		1496 d.316.1,
		1497 c.1.25,
		1498 a.39.4,
		1499 a.8.10,
		1500 a.200.1,
		1501 d.214.1,
		1502 e.54.1,
		1503 a.253.1,
		1504 d.337.1,
		1505 d.274.1,
		1506 a.137.13,
		1507 g.59.1,
		1508 a.151.1,
		1509 f.23.29,
		1510 g.41.6,
		1511 d.266.1,
		1512 a.110.1,
		1513 a.118.20,
		1514 f.17.2|b.6.1,
		1515 f.21.1|f.32.1,
		1516 b.1.1&,
		1517 c.23.12|c.2.1,
		1518 b.1.2&,
		1519 g.16.1&,
		1520 b.34.2|c.66.1,
		1521 c.32.1|d.79.2,
		1522 c.3.1|d.87.1,
		1523 c.10.1|c.32.1,
		1524 a.87.1|b.55.1,
		1525 c.47.1|a.45.1,
		1526 g.44.1|b.29.1,
		1527 d.83.1&,
		1528 c.46.1&,
		1529 a.60.4|c.37.1,
		1530 c.83.1|c.8.2,
		1531 d.230.1|b.40.4,
		1532 c.1.8|b.71.1,
		1533 b.43.4|c.25.1,
		1534 c.42.1&,
		1535 g.37.1&,
		1536 b.36.1&,
		1537 d.131.1&,
		1538 d.189.1|a.238.1,
		1539 b.7.1&,
		1540 g.3.14&,
		1541 g.3.14|g.8.1,
		1542 d.38.1&,
		1543 d.47.1|a.4.7,
		1544 c.109.1|c.91.1,
		1545 c.37.1|c.61.1,
		1546 c.52.3|d.78.1,
		1547 b.1.18&,
		1548 a.39.1|f.42.1,
		1549 b.72.1|d.26.1,
		1550 d.110.4|b.2.7,
		1551 c.37.1&,
		1552 a.47.2|h.1.15,
		1553 c.55.1&,
		1554 c.55.2|d.127.1,
		1555 g.41.3&,
		1556 d.15.1|b.34.10,
		1557 a.118.1|a.4.5,
		1558 b.29.1&,
		1559 a.158.1|b.18.1,
		1560 b.1.12|d.159.1,
		1561 d.136.1&,
		1562 d.14.1|d.101.1,
		1563 a.83.1|d.128.1,
		1564 a.118.8|d.159.1,
		1565 a.194.1|b.36.1,
		1566 d.15.1|d.3.1,
		1567 c.95.1&,
		1568 c.58.1|c.2.1,
		1569 c.47.1|b.18.1,
		1570 a.7.14|c.37.1,
		1571 b.12.1|a.119.1,
		1572 b.96.1|f.36.1,
		1573 d.54.1|c.1.11,
		1574 b.34.5|b.40.4,
		1575 c.61.1&,
		1576 d.93.1|b.34.2,
		1577 g.44.1|b.8.1,
		1578 d.58.7|d.50.1,
		1579 c.37.1|d.61.1,
		1580 a.4.5&,
		1581 g.76.1|f.13.1,
		1582 b.34.13&,
		1583 d.58.6&,
		1584 g.39.1&,
		1585 d.14.1|d.58.26,
		1586 a.137.3|a.91.1,
		1587 f.17.1&,
		1588 f.37.1|c.37.1,
		1589 d.41.2|c.1.17,
		1590 b.47.1&,
		1591 a.77.1&,
		1592 b.85.7|a.166.1,
		1593 d.17.6|b.122.1,
		1594 a.4.1&,
		1595 h.1.15&,
		1596 a.32.1|b.56.1,
		1597 d.211.1|a.77.1,
		1598 c.1.12|c.49.1,
		1599 d.92.2|c.1.8,
		1600 a.69.2&,
		1601 c.26.2|c.31.1,
		1602 b.34.8|d.177.1,
		1603 a.118.8&,
		1604 d.219.1|a.159.1,
		1605 a.16.1|c.26.1,
		1606 b.55.1|d.144.1,
		1607 a.21.1&,
		1608 c.37.1|a.80.1,
		1609 d.58.3|c.56.5,
		1610 a.39.1|a.40.1,
		1611 d.142.1|c.23.4,
		1612 a.118.8|b.15.1,
		1613 d.289.1|d.166.1,
		1614 c.2.1|d.81.1,
		1615 c.2.1|d.162.1,
		1616 a.77.1|d.144.1,
		1617 d.109.1&,
		1618 d.15.1|a.117.1,
		1619 g.39.1|a.123.1,
		1620 c.89.1&,
		1621 c.2.1|a.100.1,
		1622 c.10.2|g.3.9,
		1623 d.324.1|d.15.1,
		1624 c.46.1|c.45.1,
		1625 a.77.1|c.37.1,
		1626 d.144.1|a.118.1,
		1627 d.58.18|d.178.1,
		1628 b.130.1|a.8.4,
		1629 e.6.1|a.29.3,
		1630 d.218.1|a.160.1,
		1631 c.68.1|b.42.2,
		1632 d.58.3|c.41.1,
		1633 a.118.1&,
		1634 a.40.1|d.82.4,
		1635 a.2.3|g.41.17,
		1636 g.5.1&,
		1637 b.22.1&,
		1638 c.120.1|a.60.7,
		1639 b.2.5|b.1.18,
		1640 d.58.17|b.1.8,
		1641 b.61.5|d.3.1,
		1642 c.56.5|a.48.2,
		1643 a.20.1|d.92.1,
		1644 a.77.1|c.17.1,
		1645 d.58.7|b.82.2,
		1646 c.43.1&,
		1647 a.22.1|c.50.1,
		1648 g.14.1|b.47.1,
		1649 d.130.1&,
		1650 c.56.5|b.3.2,
		1651 a.60.12|d.218.1,
		1652 a.158.1|b.69.4,
		1653 c.69.1|b.12.1,
		1654 d.170.1|b.23.1,
		1655 b.1.2|d.211.1,
		1656 d.170.1&,
		1657 c.37.1|d.237.1,
		1658 d.15.1|a.7.7,
		1659 d.13.1&,
		1660 d.144.1|d.58.29,
		1661 c.84.1&,
		1662 a.11.2|b.55.1,
		1663 c.1.10|b.85.1,
		1664 g.7.1|d.144.1,
		1665 c.2.1|d.106.1,
		1666 c.26.2|d.210.1,
		1667 g.18.1|b.23.1,
		1668 d.15.11&,
		1669 c.108.1|c.69.1,
		1670 a.5.3|c.13.1,
		1671 d.189.1|d.144.1,
		1672 a.2.17|a.24.28,
		1673 b.40.4|b.34.5,
		1674 a.4.5|c.66.1,
		1675 d.141.1&,
		1676 a.39.1&,
		1677 d.58.7&,
		1678 d.93.1|d.144.1,
		1679 d.15.11|d.42.1,
		1680 b.36.1|b.34.2,
		1681 a.66.1|c.37.1,
		1682 d.26.1|a.39.1,
		1683 d.110.4|h.1.15,
		1684 d.26.1|a.118.8,
		1685 a.212.1|d.122.1,
		1686 b.117.1|c.37.1,
		1687 d.153.1|c.26.2,
		1688 d.19.1|b.1.1,
		1689 b.1.10|d.105.1,
		1690 c.100.1|b.82.6,
		1691 d.15.1&,
		1692 a.11.1|c.14.1,
		1693 g.18.1|c.62.1,
		1694 g.3.10&,
		1695 a.60.1|a.4.5,
		1696 b.1.1|d.144.1,
		1697 d.181.1|d.74.3,
		1698 e.8.1|d.240.1,
		1699 b.43.3|b.44.1,
		1700 g.17.1|g.25.1,
		1701 d.111.1|g.19.1,
		1702 d.15.9|d.128.1,
		1703 a.118.9|a.7.8,
		1704 d.159.1|d.114.1,
		1705 a.74.1&,
		1706 b.69.7|c.69.1,
		1707 b.11.1&,
		1708 b.1.1|b.1.2,
		1709 g.64.1&,
		1710 d.129.1&,
		1711 a.2.11|d.44.1,
		1712 g.10.1|g.14.1,
		1713 d.144.1&,
		1714 d.42.1|a.157.1,
		1715 d.15.1|c.108.1,
		1716 a.91.1|d.144.1,
		1717 g.44.1|g.43.1,
		1718 d.20.1|a.5.2,
		1719 d.153.1|c.61.1,
		1720 d.143.1|c.23.8,
		1721 d.58.41|b.47.1,
		1722 a.126.1&,
		1723 b.35.1|c.2.1,
		1724 d.93.1|b.55.1,
		1725 h.1.8|d.171.1,
		1726 d.218.1|a.173.1,
		1727 d.129.1|a.96.1,
		1728 a.77.1|c.23.2,
		1729 c.94.1&,
		1730 c.36.1|c.48.1,
		1731 b.11.1|b.42.2,
		1732 c.47.1&,
		1733 c.61.1|c.1.2,
		1734 c.47.1|d.58.6,
		1735 d.17.1&,
		1736 c.37.1|a.2.3,
		1737 a.77.1|c.10.1,
		1738 b.82.1&,
		1739 c.8.5|a.129.1,
		1740 c.2.1|c.23.4,
		1741 c.124.1|d.58.40,
		1742 b.40.4|d.104.1,
		1743 c.37.1|d.15.10,
		1744 g.49.1|a.116.1,
		1745 d.110.2|a.211.1,
		1746 c.24.1|c.97.1,
		1747 d.198.2&,
		1748 c.56.5|b.49.3,
		1749 c.68.1|b.81.1,
		1750 d.3.1|b.14.1,
		1751 d.15.2|d.4.1,
		1752 b.23.1|g.3.11,
		1753 g.14.1&,
		1754 d.58.7|b.62.1,
		1755 c.37.1|a.114.1,
		1756 d.118.1&,
		1757 f.33.1|b.82.7,
		1758 d.144.1|d.58.7,
		1759 a.2.16|b.15.1,
		1760 b.7.1|c.19.1,
		1761 a.118.25|c.62.1,
		1762 g.18.1&,
		1763 b.34.13|b.85.7,
		1764 b.34.2|d.144.1,
		1765 a.4.5|b.26.1,
		1766 c.55.3|e.8.1,
		1767 a.212.1|g.37.1,
		1768 d.144.1|b.69.5,
		1769 b.34.2&,
		1770 d.92.1&,
		1771 g.18.1|b.47.1,
		1772 d.145.1|d.58.32,
		1773 d.15.2|d.144.1,
		1774 b.47.1|b.36.1,
		1775 g.3.11|b.47.1,
		1776 d.144.1|d.129.6,
		1777 a.158.1|c.10.1,
		1778 a.42.1|g.44.1,
		1779 c.45.1&,
		1780 g.3.11|a.93.1,
		1781 a.5.4|g.41.3,
		1782 d.144.1|d.17.4,
		1783 a.65.1&,
		1784 f.14.1|b.1.18,
		1785 a.13.1&,
		1786 c.26.1|a.27.1,
		1787 a.117.1|a.39.1,
		1788 c.37.1|a.66.1,
		1789 a.118.3|b.55.1,
		1790 a.118.8|g.44.1,
		1791 b.4.1&,
		1792 d.164.1|b.26.1,
		1793 d.189.1|b.34.2,
		1794 b.165.1|b.58.1,
		1795 d.92.1|b.66.1,
		1796 b.66.1&,
		1797 h.1.9|b.73.1,
		1798 f.14.1|b.82.3,
		1799 b.82.3&,
		1800 c.1.9|b.92.1,
		1801 c.1.8&,
		1802 c.14.1&,
		1803 c.36.1&,
		1804 c.37.1|c.60.1,
		1805 c.50.1|c.56.5,
		1806 b.34.14|c.55.3,
		1807 c.55.4|d.79.3,
		1808 b.49.3|c.56.5,
		1809 b.70.3|c.69.1,
		1810 c.69.1&,
		1811 a.29.5|d.122.1,
		1812 h.1.1|d.169.1,
		1813 d.185.1&,
		1814 b.113.1|a.156.1,
		1815 a.24.1|h.5.1,
		1816 b.2.7|a.32.1,
		1817 c.112.1|a.39.1,
		1818 d.15.1|d.211.1,
		1819 c.1.18|b.7.1,
		1820 a.141.1|b.40.3,
		1821 b.55.1|c.45.1,
		1822 c.10.2|d.151.1,
		1823 d.104.1|c.51.1,
		1824 d.42.1|b.80.8,
		1825 d.42.1|b.68.11,
		1826 a.242.1|d.113.1,
		1827 d.144.1|d.223.1,
		1828 f.14.1|f.15.1,
		1829 c.20.1|b.43.3,
		1830 b.2.4|b.40.3,
		1831 d.169.1&,
		1832 d.170.1|b.47.1,
		1833 d.211.1|b.34.2,
		1834 g.24.1&,
		1835 a.118.8|a.4.5,
		1836 d.144.1|b.55.1,
		1837 c.108.1|f.33.1,
		1838 b.72.1|d.148.1,
		1839 c.37.1|a.269.1,
		1840 c.37.1|b.43.3,
		1841 c.47.1|a.71.1,
		1842 c.62.1|g.3.11,
		1843 b.34.2|d.93.1,
		1844 d.58.4&,
		1845 d.15.1|a.11.2,
		1846 b.29.1|g.3.11,
		1847 e.3.1|d.211.1,
		1848 b.131.1|a.118.19,
		1849 b.69.4|g.50.1,
		1850 b.18.1|b.29.1,
		1851 d.109.1|a.14.1,
		1852 d.122.1|d.14.1,
		1853 c.3.1|d.16.1,
		1854 d.127.1|a.4.5,
		1855 d.245.1|d.15.1,
		1856 a.22.1|a.87.1,
		1857 d.15.4|a.1.2,
		1858 b.40.4&,
		1859 c.62.1|b.131.1,
		1860 e.40.1|a.4.5,
		1861 d.74.3|d.181.1,
		1862 a.7.1&,
		1863 d.93.1&,
		1864 c.1.12|b.58.1,
		1865 d.58.20|d.179.1,
		1866 a.16.1|d.104.1,
		1867 d.250.1|b.44.2,
		1868 f.33.1|c.108.1,
		1869 b.55.1|b.7.1,
		1870 b.1.4|c.1.8,
		1871 c.15.1|a.60.6,
		1872 d.51.1&,
		1873 c.1.6|b.49.2,
		1874 b.29.1|b.104.1,
		1875 d.96.1&,
		1876 b.85.4|b.50.1,
		1877 b.29.1|c.37.1,
		1878 c.124.1&,
		1879 c.26.1|a.97.1,
		1880 c.111.1&,
		1881 d.79.4|d.139.1,
		1882 b.62.1|a.118.8,
		1883 c.50.1&,
		1884 b.18.1&,
		1885 b.55.1&,
		1886 b.55.1|d.93.1,
		1887 c.26.1|b.40.4,
		1888 a.98.1|c.7.1,
		1889 c.1.8|d.26.3,
		1890 c.3.1&,
		1891 b.2.9|d.126.1,
		1892 a.238.1|b.34.2,
		1893 c.10.2|d.17.4,
		1894 b.93.1|a.2.10,
		1895 f.23.12|b.33.1,
		1896 c.37.1|g.39.1,
		1897 d.246.1|d.13.1,
		1898 b.69.12|g.16.2,
		1899 g.68.1&,
		1900 a.11.1|d.211.1,
		1901 b.34.2|d.211.1,
		1902 a.129.1|c.8.5,
		1903 g.68.1|b.1.1,
		1904 b.1.6&,
		1905 b.69.4|g.44.1,
		1906 c.10.2|f.13.1,
		1907 c.36.1|c.31.1,
		1908 c.87.1|c.55.1,
		1909 e.10.1|g.41.3,
		1910 g.8.1&,
		1911 h.4.10|d.211.1,
		1912 c.10.2&,
		1913 g.44.1|b.122.1,
		1914 b.1.18|d.3.1,
		1915 d.15.1|d.122.1,
		1916 c.37.1|c.23.16,
		1917 b.55.1|b.34.2,
		1918 c.37.1|d.52.3,
		1919 a.118.8|d.144.1,
		1920 a.158.1|b.70.1,
		1921 b.1.27&,
		1922 c.57.1|b.85.6,
		1923 c.88.1|d.211.1,
		1924 a.129.1|d.56.1,
		1925 b.122.1|c.26.1,
		1926 c.55.7|a.4.2,
		1927 b.82.3|d.144.1,
		1928 a.137.10|h.1.5,
		1929 g.8.1|b.40.3,
		1930 d.15.4|a.56.1,
		1931 b.23.1|g.18.1,
		1932 d.104.1|d.58.13,
		1933 b.69.8|c.62.1,
		1934 a.24.1&,
		1935 a.207.1|d.159.1,
		1936 f.38.1|g.68.1,
		1937 c.82.1&,
		1938 d.52.3|d.53.1,
		1939 a.2.3|a.23.1,
		1940 g.27.1|d.3.1,
		1941 b.8.1|d.42.1,
		1942 d.211.1&,
		1943 c.23.5|b.43.4,
		1944 b.69.4|a.60.1,
		1945 a.4.5|d.58.7,
		1946 a.118.1|d.144.1,
		1947 a.4.5|e.63.1,
		1948 b.55.1|a.4.5,
		1949 d.150.1&,
		1950 d.15.2|b.36.1,
		1951 d.169.1|b.23.1,
		1952 c.68.1|c.108.1,
		1953 c.62.1|b.1.2,
		1954 c.13.1|b.132.1,
		1955 c.4.1|d.16.1,
		1956 c.26.1|d.66.1,
		1957 c.66.1&,
		1958 a.60.3|c.37.1,
		1959 c.13.1|c.45.1,
		1960 c.45.1|b.7.1,
		1961 c.45.1|d.142.2,
		1962 d.50.1|d.14.1,
		1963 a.39.1|g.28.1,
		1964 c.37.1|a.69.1,
		1965 b.26.1|d.144.1,
		1966 g.3.9|b.68.5,
		1967 a.48.3|a.5.4,
		1968 a.29.3&,
		1969 b.34.2|c.37.1,
		1970 c.62.1|b.47.1,
		1971 c.27.1|d.41.3,
		1972 c.30.1|d.142.1,
		1973 c.31.1|c.36.1,
		1974 d.68.2|c.47.2,
		1975 d.58.19|c.56.5,
		1976 b.122.1|c.66.1,
		1977 d.308.1|c.66.1,
		1978 c.94.1|d.50.2,
		1979 b.34.13|d.108.1,
		1980 a.118.17|e.40.1,
		1981 c.26.1|b.53.1,
		1982 g.64.1|d.294.1,
		1983 a.158.1|b.29.1,
		1984 d.17.2|b.30.2,
		1985 a.40.1|a.245.1,
		1986 b.29.1|g.12.1,
		1987 c.10.2|c.10.3,
		1988 c.62.1|h.1.6,
		1989 d.14.1|d.271.1,
		1990 d.26.1&,
		1991 a.24.9&,
		1992 d.92.1|b.23.1,
		1993 b.18.1|d.144.1,
		1994 d.211.1|b.55.1,
		1995 b.55.1|g.49.1,
		1996 d.92.1|g.14.1,
[truncated: 4,169 more rows]
